# Supplementary material for: MVNMDA: A Multi-View Network Combing Semantic and Global Features for Predicting miRNA–Disease Association
Source: Molecules. 2023 Dec 31;29(1):230. doi: 10.3390/molecules29010230 (PMC10780172; doi:10.3390/molecules29010230)
Supplement: Supplementary file 1 [file molecules-29-00230-s001.zip › Supplementary Table S1.xlsx]

## Sheet: Sheet1
miRNA name	disease name	score	HMDD	dbDEMC
hsa-mir-16	Lung Neoplasms	0.941472	√	√
hsa-mir-106b	Lung Neoplasms	0.925405	√	√
hsa-mir-15a	Lung Neoplasms	0.921023	√	√
hsa-mir-122	Lung Neoplasms	0.918041	√	√
hsa-mir-141	Lung Neoplasms	0.912036	√	√
hsa-mir-195	Lung Neoplasms	0.911173	√	√
hsa-mir-15b	Lung Neoplasms	0.909809	√	√
hsa-mir-296	Lung Neoplasms	0.906091	√	√
hsa-mir-99a	Lung Neoplasms	0.905858	√	√
hsa-mir-204	Lung Neoplasms	0.899598	√	√
hsa-mir-152	Lung Neoplasms	0.899447	√	√
hsa-mir-451a	Lung Neoplasms	0.895163	√	√
hsa-mir-151a	Lung Neoplasms	0.894871	√	√
hsa-mir-130a	Lung Neoplasms	0.893569	√	√
hsa-mir-10a	Lung Neoplasms	0.892345	√	√
hsa-mir-20b	Lung Neoplasms	0.891728	√	√
hsa-mir-302b	Lung Neoplasms	0.891589	√	√
hsa-mir-429	Lung Neoplasms	0.890691	√	√
hsa-mir-194	Lung Neoplasms	0.890637	√	√
hsa-mir-378a	Lung Neoplasms	0.887421	√	√
hsa-mir-193b	Lung Neoplasms	0.885592	√	√
hsa-mir-129	Lung Neoplasms	0.884798	√	√
hsa-mir-149	Lung Neoplasms	0.882985	√	√
hsa-mir-302c	Lung Neoplasms	0.877609		√
hsa-mir-23b	Lung Neoplasms	0.8769	√	√
hsa-mir-625	Lung Neoplasms	0.876603	√	√
hsa-mir-708	Lung Neoplasms	0.87226	√	√
hsa-mir-342	Lung Neoplasms	0.871809	√	√
hsa-mir-367	Lung Neoplasms	0.862683	√	√
hsa-mir-302a	Lung Neoplasms	0.862222		√
hsa-mir-92b	Lung Neoplasms	0.858786
hsa-mir-370	Lung Neoplasms	0.856412
hsa-mir-302d	Lung Neoplasms	0.855922
hsa-mir-339	Lung Neoplasms	0.850978
hsa-mir-181d	Lung Neoplasms	0.850045
hsa-mir-99b	Lung Neoplasms	0.849729
hsa-mir-452	Lung Neoplasms	0.849612
hsa-mir-130b	Lung Neoplasms	0.848472
hsa-mir-139	Lung Neoplasms	0.848101
hsa-mir-215	Lung Neoplasms	0.846797
hsa-mir-144	Lung Neoplasms	0.846619
hsa-mir-151b	Lung Neoplasms	0.841896
hsa-mir-320a	Lung Neoplasms	0.835223
hsa-mir-196b	Lung Neoplasms	0.834756
hsa-mir-208a	Lung Neoplasms	0.832848
hsa-mir-491	Lung Neoplasms	0.825317
hsa-mir-184	Lung Neoplasms	0.819634
hsa-mir-373	Lung Neoplasms	0.814775
hsa-mir-328	Lung Neoplasms	0.814076
hsa-mir-376c	Lung Neoplasms	0.810541
hsa-mir-372	Lung Neoplasms	0.808974
hsa-mir-211	Lung Neoplasms	0.808391
hsa-mir-449b	Lung Neoplasms	0.807583
hsa-mir-663a	Lung Neoplasms	0.797198
hsa-mir-532	Lung Neoplasms	0.789445
hsa-mir-363	Lung Neoplasms	0.781982
hsa-mir-449a	Lung Neoplasms	0.781305
hsa-mir-383	Lung Neoplasms	0.776408
hsa-mir-153	Lung Neoplasms	0.775646
hsa-mir-148b	Lung Neoplasms	0.774652
hsa-mir-520c	Lung Neoplasms	0.77453
hsa-mir-520a	Lung Neoplasms	0.770311
hsa-mir-425	Lung Neoplasms	0.767908
hsa-mir-423	Lung Neoplasms	0.766071
hsa-mir-520b	Lung Neoplasms	0.766069
hsa-mir-488	Lung Neoplasms	0.764663
hsa-mir-361	Lung Neoplasms	0.763024
hsa-mir-495	Lung Neoplasms	0.759171
hsa-mir-340	Lung Neoplasms	0.757103
hsa-mir-187	Lung Neoplasms	0.751798
hsa-mir-28	Lung Neoplasms	0.74911
hsa-mir-483	Lung Neoplasms	0.745311
hsa-mir-498	Lung Neoplasms	0.743879
hsa-mir-345	Lung Neoplasms	0.737519
hsa-mir-424	Lung Neoplasms	0.736874
hsa-mir-515	Lung Neoplasms	0.735389
hsa-mir-190a	Lung Neoplasms	0.733876
hsa-mir-650	Lung Neoplasms	0.727262
hsa-mir-217	Lung Neoplasms	0.725906
hsa-mir-503	Lung Neoplasms	0.722855
hsa-mir-508	Lung Neoplasms	0.720143
hsa-mir-520d	Lung Neoplasms	0.717687
hsa-mir-409	Lung Neoplasms	0.710894
hsa-mir-584	Lung Neoplasms	0.707281
hsa-mir-299	Lung Neoplasms	0.705798
hsa-mir-646	Lung Neoplasms	0.702218
hsa-mir-331	Lung Neoplasms	0.700744
hsa-mir-512	Lung Neoplasms	0.696236
hsa-mir-513b	Lung Neoplasms	0.69537
hsa-mir-513c	Lung Neoplasms	0.69537
hsa-mir-374a	Lung Neoplasms	0.690984
hsa-mir-874	Lung Neoplasms	0.68748
hsa-mir-661	Lung Neoplasms	0.684175
hsa-mir-485	Lung Neoplasms	0.680527
hsa-mir-1280	Lung Neoplasms	0.678053
hsa-mir-520e	Lung Neoplasms	0.677017
hsa-mir-422a	Lung Neoplasms	0.671731
hsa-mir-362	Lung Neoplasms	0.668447
hsa-mir-514a	Lung Neoplasms	0.667215
hsa-mir-517a	Lung Neoplasms	0.663744
hsa-mir-640	Lung Neoplasms	0.661868
hsa-mir-760	Lung Neoplasms	0.66142
hsa-mir-550a	Lung Neoplasms	0.659974
hsa-mir-302f	Lung Neoplasms	0.659381
hsa-mir-526a	Lung Neoplasms	0.656091
hsa-mir-371a	Lung Neoplasms	0.654331
hsa-mir-507	Lung Neoplasms	0.654064
hsa-mir-323b	Lung Neoplasms	0.65317
hsa-mir-432	Lung Neoplasms	0.651254
hsa-mir-518e	Lung Neoplasms	0.645753
hsa-mir-621	Lung Neoplasms	0.645753
hsa-mir-933	Lung Neoplasms	0.645753
hsa-mir-593	Lung Neoplasms	0.644907
hsa-mir-519e	Lung Neoplasms	0.643048
hsa-mir-608	Lung Neoplasms	0.637167
hsa-mir-1224	Lung Neoplasms	0.634364
hsa-mir-489	Lung Neoplasms	0.631557
hsa-mir-493	Lung Neoplasms	0.631478
hsa-mir-519c	Lung Neoplasms	0.628039
hsa-mir-454	Lung Neoplasms	0.625057
hsa-mir-147b	Lung Neoplasms	0.620359
hsa-mir-744	Lung Neoplasms	0.620267
hsa-mir-301b	Lung Neoplasms	0.618939
hsa-mir-411	Lung Neoplasms	0.616976
hsa-mir-302e	Lung Neoplasms	0.610549
hsa-mir-652	Lung Neoplasms	0.609332
hsa-mir-1179	Lung Neoplasms	0.60691
hsa-mir-1273c	Lung Neoplasms	0.60691
hsa-mir-1275	Lung Neoplasms	0.60691
hsa-mir-567	Lung Neoplasms	0.60691
hsa-mir-502	Lung Neoplasms	0.606535
hsa-mir-636	Lung Neoplasms	0.601617
hsa-mir-379	Lung Neoplasms	0.59916
hsa-mir-544a	Lung Neoplasms	0.598539
hsa-mir-544b	Lung Neoplasms	0.598539
hsa-mir-297	Lung Neoplasms	0.59754
hsa-mir-451b	Lung Neoplasms	0.594368
hsa-mir-664	Lung Neoplasms	0.591617
hsa-mir-1299	Lung Neoplasms	0.591309
hsa-mir-421	Lung Neoplasms	0.590334
hsa-mir-492	Lung Neoplasms	0.589801
hsa-mir-519d	Lung Neoplasms	0.589337
hsa-mir-484	Lung Neoplasms	0.589037
hsa-mir-518b	Lung Neoplasms	0.582879
hsa-mir-300	Lung Neoplasms	0.582391
hsa-mir-767	Lung Neoplasms	0.580944
hsa-mir-632	Lung Neoplasms	0.580335
hsa-mir-885	Lung Neoplasms	0.579072
hsa-mir-590	Lung Neoplasms	0.578522
hsa-mir-202	Lung Neoplasms	0.577371
hsa-mir-455	Lung Neoplasms	0.57637
hsa-mir-323a	Lung Neoplasms	0.575879
hsa-mir-501	Lung Neoplasms	0.569499
hsa-mir-200	Lung Neoplasms	0.568699
hsa-mir-539	Lung Neoplasms	0.566558
hsa-mir-509	Lung Neoplasms	0.564722
hsa-mir-504	Lung Neoplasms	0.564535
hsa-mir-519a	Lung Neoplasms	0.562499
hsa-mir-1258	Lung Neoplasms	0.5612
hsa-mir-377	Lung Neoplasms	0.558713
hsa-mir-1290	Lung Neoplasms	0.557895
hsa-mir-378b	Lung Neoplasms	0.557849
hsa-mir-378c	Lung Neoplasms	0.557849
hsa-mir-378d	Lung Neoplasms	0.557849
hsa-mir-378e	Lung Neoplasms	0.557849
hsa-mir-378f	Lung Neoplasms	0.557849
hsa-mir-378g	Lung Neoplasms	0.557849
hsa-mir-378h	Lung Neoplasms	0.557849
hsa-mir-378i	Lung Neoplasms	0.557849
hsa-mir-630	Lung Neoplasms	0.55734
hsa-mir-720	Lung Neoplasms	0.555949
hsa-mir-433	Lung Neoplasms	0.555187
hsa-mir-1271	Lung Neoplasms	0.553135
hsa-mir-1246	Lung Neoplasms	0.549265
hsa-mir-346	Lung Neoplasms	0.548418
hsa-mir-337	Lung Neoplasms	0.548361
hsa-mir-154	Lung Neoplasms	0.547345
hsa-mir-324	Lung Neoplasms	0.543599
hsa-mir-642b	Lung Neoplasms	0.538289
hsa-mir-499b	Lung Neoplasms	0.534522
hsa-mir-548d	Lung Neoplasms	0.529955
hsa-mir-329	Lung Neoplasms	0.525512
hsa-mir-1915	Lung Neoplasms	0.522009
hsa-mir-382	Lung Neoplasms	0.516387
hsa-mir-374b	Lung Neoplasms	0.510571
hsa-mir-208b	Lung Neoplasms	0.506199
hsa-mir-519b	Lung Neoplasms	0.500426
hsa-mir-1249	Lung Neoplasms	0.498761
hsa-mir-526b	Lung Neoplasms	0.498498
hsa-mir-642a	Lung Neoplasms	0.498451
hsa-mir-655	Lung Neoplasms	0.495062
hsa-mir-602	Lung Neoplasms	0.490379
hsa-mir-516a	Lung Neoplasms	0.484055
hsa-mir-873	Lung Neoplasms	0.481907
hsa-mir-518c	Lung Neoplasms	0.469512
hsa-mir-147a	Lung Neoplasms	0.461819
hsa-mir-1303	Lung Neoplasms	0.457321
hsa-mir-2110	Lung Neoplasms	0.457321
hsa-mir-523	Lung Neoplasms	0.455815
hsa-mir-506	Lung Neoplasms	0.451729
hsa-mir-1254	Lung Neoplasms	0.450592
hsa-mir-3940	Lung Neoplasms	0.450592
hsa-mir-320d	Lung Neoplasms	0.431955
hsa-mir-615	Lung Neoplasms	0.430823
hsa-mir-622	Lung Neoplasms	0.428394
hsa-mir-520f	Lung Neoplasms	0.421834
hsa-mir-520g	Lung Neoplasms	0.421834
hsa-mir-320b	Lung Neoplasms	0.419183
hsa-mir-516b	Lung Neoplasms	0.410413
hsa-mir-1260a	Lung Neoplasms	0.405006
hsa-mir-1305	Lung Neoplasms	0.405006
hsa-mir-3163	Lung Neoplasms	0.405006
hsa-mir-663b	Lung Neoplasms	0.404596
hsa-mir-505	Lung Neoplasms	0.40356
hsa-mir-410	Lung Neoplasms	0.400697
hsa-mir-1228	Lung Neoplasms	0.39769
hsa-mir-449c	Lung Neoplasms	0.39769
hsa-mir-518f	Lung Neoplasms	0.39769
hsa-mir-524	Lung Neoplasms	0.39769
hsa-mir-551a	Lung Neoplasms	0.39769
hsa-mir-570	Lung Neoplasms	0.39769
hsa-mir-577	Lung Neoplasms	0.39769
hsa-mir-591	Lung Neoplasms	0.39769
hsa-mir-595	Lung Neoplasms	0.39769
hsa-mir-605	Lung Neoplasms	0.39769
hsa-mir-610	Lung Neoplasms	0.39769
hsa-mir-938	Lung Neoplasms	0.39769
hsa-mir-510	Lung Neoplasms	0.384324
hsa-mir-490	Lung Neoplasms	0.382946
hsa-mir-601	Lung Neoplasms	0.367555
hsa-mir-658	Lung Neoplasms	0.367555
hsa-mir-320e	Lung Neoplasms	0.357689
hsa-mir-450a	Lung Neoplasms	0.357689
hsa-mir-450b	Lung Neoplasms	0.357689
hsa-mir-325	Lung Neoplasms	0.357453
hsa-mir-1256	Lung Neoplasms	0.348588
hsa-mir-1296	Lung Neoplasms	0.348588
hsa-mir-521	Lung Neoplasms	0.348588
hsa-mir-616	Lung Neoplasms	0.348588
hsa-mir-647	Lung Neoplasms	0.348588
hsa-mir-603	Lung Neoplasms	0.342872
hsa-mir-1233	Lung Neoplasms	0.339436
hsa-mir-124a	Lung Neoplasms	0.339436
hsa-mir-1285	Lung Neoplasms	0.339436
hsa-mir-320c	Lung Neoplasms	0.338955
hsa-mir-922	Lung Neoplasms	0.332212
hsa-mir-298	Lung Neoplasms	0.331783
hsa-mir-628	Lung Neoplasms	0.328895
hsa-mir-500a	Lung Neoplasms	0.327359
hsa-mir-1245a	Lung Neoplasms	0.319976
hsa-mir-1245b	Lung Neoplasms	0.319976
hsa-mir-1323	Lung Neoplasms	0.319976
hsa-mir-1469	Lung Neoplasms	0.319976
hsa-mir-181	Lung Neoplasms	0.319976
hsa-mir-2355	Lung Neoplasms	0.319976
hsa-mir-3130	Lung Neoplasms	0.319976
hsa-mir-3186	Lung Neoplasms	0.319976
hsa-mir-4257	Lung Neoplasms	0.319976
hsa-mir-4306	Lung Neoplasms	0.319976
hsa-mir-718	Lung Neoplasms	0.319976
hsa-mir-637	Lung Neoplasms	0.303167
hsa-mir-612	Lung Neoplasms	0.295106
hsa-mir-657	Lung Neoplasms	0.295106
hsa-mir-571	Lung Neoplasms	0.28994
hsa-mir-105	Lung Neoplasms	0.280571
hsa-mir-1202	Lung Neoplasms	0.27464
hsa-mir-1231	Lung Neoplasms	0.27464
hsa-mir-1234	Lung Neoplasms	0.27464
hsa-mir-1301	Lung Neoplasms	0.27464
hsa-mir-26	Lung Neoplasms	0.27464
hsa-mir-371	Lung Neoplasms	0.27464
hsa-mir-500b	Lung Neoplasms	0.27464
hsa-mir-517c	Lung Neoplasms	0.27464
hsa-mir-522	Lung Neoplasms	0.27464
hsa-mir-527	Lung Neoplasms	0.27464
hsa-mir-92	Lung Neoplasms	0.27464
hsa-mir-1471	Lung Neoplasms	0.267689
hsa-mir-765	Lung Neoplasms	0.258558
hsa-mir-596	Lung Neoplasms	0.255031
hsa-mir-675	Lung Neoplasms	0.253733
hsa-mir-525	Lung Neoplasms	0.23807
hsa-mir-1227	Lung Neoplasms	0.227105
hsa-mir-1229	Lung Neoplasms	0.227105
hsa-mir-944	Lung Neoplasms	0.227105
hsa-mir-583	Lung Neoplasms	0.22163
hsa-mir-431	Lung Neoplasms	0.219718
hsa-mir-552	Lung Neoplasms	0.213193
hsa-mir-575	Lung Neoplasms	0.194384
hsa-mir-935	Lung Neoplasms	0.192927
hsa-mir-671	Lung Neoplasms	0.185828
hsa-mir-188	Lung Neoplasms	0.165972
hsa-mir-1322	Lung Neoplasms	0.161875
hsa-mir-617	Lung Neoplasms	0.161875
hsa-mir-758	Lung Neoplasms	0.161875
hsa-mir-766	Lung Neoplasms	0.161875
hsa-mir-3151	Lung Neoplasms	0.148557
hsa-mir-633	Lung Neoplasms	0.148496
hsa-mir-557	Lung Neoplasms	0.104693
hsa-mir-190b	Lung Neoplasms	0.0885194
hsa-mir-518a	Lung Neoplasms	0.0818269
hsa-mir-1293	Lung Neoplasms	0.0716247
hsa-mir-600	Lung Neoplasms	0.0703307
hsa-mir-611	Lung Neoplasms	0.0703307
hsa-mir-654	Lung Neoplasms	0.0703307
hsa-mir-662	Lung Neoplasms	0.0703307
hsa-mir-769	Lung Neoplasms	0.0703307
hsa-mir-561	Lung Neoplasms	0.0670201
hsa-mir-572	Lung Neoplasms	0.0625552
hsa-mir-663	Lung Neoplasms	0.0556484
hsa-mir-598	Lung Neoplasms	0.0507604
hsa-mir-1286	Lung Neoplasms	0.0453314
hsa-mir-2861	Lung Neoplasms	0.0446872
hsa-mir-3196	Lung Neoplasms	0.0446872
hsa-mir-942	Lung Neoplasms	0.0434298
hsa-mir-548b	Lung Neoplasms	0.0425966
hsa-mir-1236	Lung Neoplasms	0.0422967
hsa-mir-376b	Lung Neoplasms	0.0374914
hsa-mir-1302	Lung Neoplasms	0.0352405
hsa-mir-660	Lung Neoplasms	0.0331009
hsa-mir-1207	Lung Neoplasms	0.0329836
hsa-mir-1180	Lung Neoplasms	0.0282056
hsa-mir-1184	Lung Neoplasms	0.0282056
hsa-mir-1247	Lung Neoplasms	0.0282056
hsa-mir-1273a	Lung Neoplasms	0.0282056
hsa-mir-1972	Lung Neoplasms	0.0282056
hsa-mir-566	Lung Neoplasms	0.0282056
hsa-mir-582	Lung Neoplasms	0.0282056
hsa-mir-589	Lung Neoplasms	0.0282056
hsa-mir-619	Lung Neoplasms	0.0282056
hsa-mir-627	Lung Neoplasms	0.0282056
hsa-mir-635	Lung Neoplasms	0.0282056
hsa-mir-1181	Lung Neoplasms	0.028031
hsa-mir-448	Lung Neoplasms	0.028031
hsa-mir-592	Lung Neoplasms	0.0266578
hsa-mir-4792	Lung Neoplasms	0.0259558
hsa-mir-1827	Lung Neoplasms	0.0253968
hsa-mir-624	Lung Neoplasms	0.0210911
hsa-mir-487a	Lung Neoplasms	0.0199035
hsa-mir-668	Lung Neoplasms	0.0185888
hsa-mir-151	Lung Neoplasms	0.0179366
hsa-mir-3179	Lung Neoplasms	0.0174638
hsa-mir-550b	Lung Neoplasms	0.0174638
hsa-mir-711	Lung Neoplasms	0.0167864
hsa-mir-3148	Lung Neoplasms	0.0166459
hsa-mir-569	Lung Neoplasms	0.0166459
hsa-mir-1183	Lung Neoplasms	0.0156379
hsa-mir-1909	Lung Neoplasms	0.0156379
hsa-mir-384	Lung Neoplasms	0.014384
hsa-mir-548a	Lung Neoplasms	0.0142745
hsa-mir-599	Lung Neoplasms	0.0126132
hsa-mir-614	Lung Neoplasms	0.0126132
hsa-mir-648	Lung Neoplasms	0.0126132
hsa-mir-1266	Lung Neoplasms	0.0117345
hsa-mir-941	Lung Neoplasms	0.010496
hsa-mir-659	Lung Neoplasms	0.0103776
hsa-mir-548c	Lung Neoplasms	0.00713904
hsa-mir-369	Lung Neoplasms	0.00712954
hsa-mir-564	Lung Neoplasms	0.00712954
hsa-mir-545	Lung Neoplasms	0.00668567
hsa-mir-451	Lung Neoplasms	0.00665577
hsa-mir-189	Lung Neoplasms	0.00540442
hsa-mir-1287	Lung Neoplasms	0.00463698
hsa-mir-641	Lung Neoplasms	0.00463698
