# Supplementary material for: MVNMDA: A Multi-View Network Combing Semantic and Global Features for Predicting miRNA–Disease Association
Source: Molecules. 2023 Dec 31;29(1):230. doi: 10.3390/molecules29010230 (PMC10780172; doi:10.3390/molecules29010230)
Supplement: Supplementary file 1 [file molecules-29-00230-s001.zip › Supplementary Table S2.xlsx]

## Sheet: Sheet1
miRNA name	disease name	score	HMDD	dbDEMC
hsa-mir-212	Breast Neoplasms	0.941048	√	√
hsa-mir-142	Breast Neoplasms	0.940429	√	√
hsa-mir-106a	Breast Neoplasms	0.938302	√	√
hsa-mir-99a	Breast Neoplasms	0.936486	√	√
hsa-mir-130a	Breast Neoplasms	0.934647	√	√
hsa-mir-138	Breast Neoplasms	0.929297	√	√
hsa-mir-372	Breast Neoplasms	0.927206	√	√
hsa-mir-150	Breast Neoplasms	0.926916	√	√
hsa-mir-378a	Breast Neoplasms	0.926738	√	√
hsa-mir-184	Breast Neoplasms	0.921845	√	√
hsa-mir-198	Breast Neoplasms	0.921381	√	√
hsa-mir-517a	Breast Neoplasms	0.920612		√
hsa-mir-381	Breast Neoplasms	0.920146	√	√
hsa-mir-15b	Breast Neoplasms	0.918915	√	√
hsa-mir-192	Breast Neoplasms	0.918001	√	√
hsa-mir-130b	Breast Neoplasms	0.909025	√	√
hsa-mir-134	Breast Neoplasms	0.908319	√	√
hsa-mir-520e	Breast Neoplasms	0.904828	√	√
hsa-mir-650	Breast Neoplasms	0.902189	√	√
hsa-mir-503	Breast Neoplasms	0.902019	√	√
hsa-mir-432	Breast Neoplasms	0.901583	√	√
hsa-mir-181c	Breast Neoplasms	0.901155	√	√
hsa-mir-98	Breast Neoplasms	0.90077	√	√
hsa-mir-216a	Breast Neoplasms	0.899944	√	√
hsa-mir-362	Breast Neoplasms	0.899489	√	√
hsa-mir-330	Breast Neoplasms	0.898071	√	√
hsa-mir-449b	Breast Neoplasms	0.896811	√	√
hsa-mir-370	Breast Neoplasms	0.89647	√	√
hsa-mir-1224	Breast Neoplasms	0.896413	√	√
hsa-mir-483	Breast Neoplasms	0.894159	√	√
hsa-mir-484	Breast Neoplasms	0.893988
hsa-mir-508	Breast Neoplasms	0.893067
hsa-mir-217	Breast Neoplasms	0.89196
hsa-mir-361	Breast Neoplasms	0.891069
hsa-mir-550a	Breast Neoplasms	0.886523
hsa-mir-421	Breast Neoplasms	0.882887
hsa-mir-92b	Breast Neoplasms	0.882368
hsa-mir-208b	Breast Neoplasms	0.879992
hsa-mir-494	Breast Neoplasms	0.877774
hsa-mir-492	Breast Neoplasms	0.877125
hsa-mir-512	Breast Neoplasms	0.876476
hsa-mir-190a	Breast Neoplasms	0.876091
hsa-mir-744	Breast Neoplasms	0.875713
hsa-mir-32	Breast Neoplasms	0.874499
hsa-mir-208a	Breast Neoplasms	0.873509
hsa-mir-1249	Breast Neoplasms	0.872271
hsa-mir-542	Breast Neoplasms	0.869634
hsa-mir-532	Breast Neoplasms	0.869076
hsa-mir-99b	Breast Neoplasms	0.868511
hsa-mir-590	Breast Neoplasms	0.868249
hsa-mir-144	Breast Neoplasms	0.868204
hsa-mir-602	Breast Neoplasms	0.868059
hsa-mir-485	Breast Neoplasms	0.867283
hsa-mir-518b	Breast Neoplasms	0.867244
hsa-mir-526b	Breast Neoplasms	0.866672
hsa-mir-186	Breast Neoplasms	0.865374
hsa-mir-498	Breast Neoplasms	0.861118
hsa-mir-95	Breast Neoplasms	0.860497
hsa-mir-346	Breast Neoplasms	0.859364
hsa-mir-379	Breast Neoplasms	0.859012
hsa-mir-615	Breast Neoplasms	0.858354
hsa-mir-376a	Breast Neoplasms	0.858084
hsa-mir-323b	Breast Neoplasms	0.856974
hsa-mir-185	Breast Neoplasms	0.855313
hsa-mir-490	Breast Neoplasms	0.85308
hsa-mir-489	Breast Neoplasms	0.851043
hsa-mir-574	Breast Neoplasms	0.847975
hsa-mir-181d	Breast Neoplasms	0.847645
hsa-mir-502	Breast Neoplasms	0.847046
hsa-mir-491	Breast Neoplasms	0.845841
hsa-mir-1303	Breast Neoplasms	0.841454
hsa-mir-2110	Breast Neoplasms	0.841454
hsa-mir-1271	Breast Neoplasms	0.838104
hsa-mir-30e	Breast Neoplasms	0.834012
hsa-mir-196b	Breast Neoplasms	0.832935
hsa-mir-499b	Breast Neoplasms	0.829592
hsa-mir-622	Breast Neoplasms	0.828886
hsa-mir-433	Breast Neoplasms	0.821907
hsa-mir-636	Breast Neoplasms	0.81525
hsa-mir-500a	Breast Neoplasms	0.803769
hsa-mir-612	Breast Neoplasms	0.8027
hsa-mir-657	Breast Neoplasms	0.8027
hsa-mir-105	Breast Neoplasms	0.801993
hsa-mir-1202	Breast Neoplasms	0.79857
hsa-mir-1231	Breast Neoplasms	0.79857
hsa-mir-1234	Breast Neoplasms	0.79857
hsa-mir-1301	Breast Neoplasms	0.79857
hsa-mir-26	Breast Neoplasms	0.79857
hsa-mir-371	Breast Neoplasms	0.79857
hsa-mir-500b	Breast Neoplasms	0.79857
hsa-mir-517c	Breast Neoplasms	0.79857
hsa-mir-522	Breast Neoplasms	0.79857
hsa-mir-527	Breast Neoplasms	0.79857
hsa-mir-92	Breast Neoplasms	0.79857
hsa-mir-601	Breast Neoplasms	0.795998
hsa-mir-658	Breast Neoplasms	0.795998
hsa-mir-211	Breast Neoplasms	0.794214
hsa-mir-637	Breast Neoplasms	0.790641
hsa-mir-449a	Breast Neoplasms	0.78318
hsa-mir-363	Breast Neoplasms	0.781581
hsa-mir-765	Breast Neoplasms	0.751563
hsa-mir-28	Breast Neoplasms	0.741331
hsa-mir-513b	Breast Neoplasms	0.734255
hsa-mir-513c	Breast Neoplasms	0.734255
hsa-mir-646	Breast Neoplasms	0.706059
hsa-mir-424	Breast Neoplasms	0.694474
hsa-mir-519a	Breast Neoplasms	0.69174
hsa-mir-1280	Breast Neoplasms	0.685946
hsa-mir-487b	Breast Neoplasms	0.675791
hsa-mir-640	Breast Neoplasms	0.667744
hsa-mir-331	Breast Neoplasms	0.6572
hsa-mir-374b	Breast Neoplasms	0.655639
hsa-mir-147b	Breast Neoplasms	0.652259
hsa-mir-507	Breast Neoplasms	0.648345
hsa-mir-509	Breast Neoplasms	0.646693
hsa-mir-1228	Breast Neoplasms	0.638891
hsa-mir-449c	Breast Neoplasms	0.638891
hsa-mir-518f	Breast Neoplasms	0.638891
hsa-mir-524	Breast Neoplasms	0.638891
hsa-mir-551a	Breast Neoplasms	0.638891
hsa-mir-570	Breast Neoplasms	0.638891
hsa-mir-577	Breast Neoplasms	0.638891
hsa-mir-591	Breast Neoplasms	0.638891
hsa-mir-595	Breast Neoplasms	0.638891
hsa-mir-605	Breast Neoplasms	0.638891
hsa-mir-610	Breast Neoplasms	0.638891
hsa-mir-938	Breast Neoplasms	0.638891
hsa-mir-518e	Breast Neoplasms	0.622055
hsa-mir-621	Breast Neoplasms	0.622055
hsa-mir-933	Breast Neoplasms	0.622055
hsa-mir-767	Breast Neoplasms	0.612419
hsa-mir-371a	Breast Neoplasms	0.608627
hsa-mir-422a	Breast Neoplasms	0.607799
hsa-mir-302f	Breast Neoplasms	0.605948
hsa-mir-454	Breast Neoplasms	0.59398
hsa-mir-1246	Breast Neoplasms	0.593937
hsa-mir-760	Breast Neoplasms	0.590651
hsa-mir-544a	Breast Neoplasms	0.589984
hsa-mir-544b	Breast Neoplasms	0.589984
hsa-mir-664	Breast Neoplasms	0.588582
hsa-mir-514a	Breast Neoplasms	0.576031
hsa-mir-300	Breast Neoplasms	0.570372
hsa-mir-216b	Breast Neoplasms	0.569355
hsa-mir-1179	Breast Neoplasms	0.559659
hsa-mir-1273c	Breast Neoplasms	0.559659
hsa-mir-1275	Breast Neoplasms	0.559659
hsa-mir-567	Breast Neoplasms	0.559659
hsa-mir-337	Breast Neoplasms	0.549673
hsa-mir-33a	Breast Neoplasms	0.545563
hsa-mir-297	Breast Neoplasms	0.545023
hsa-mir-33b	Breast Neoplasms	0.543233
hsa-mir-519b	Breast Neoplasms	0.541339
hsa-mir-885	Breast Neoplasms	0.539361
hsa-mir-642a	Breast Neoplasms	0.536897
hsa-mir-593	Breast Neoplasms	0.5336
hsa-mir-504	Breast Neoplasms	0.533406
hsa-mir-652	Breast Neoplasms	0.531269
hsa-mir-302e	Breast Neoplasms	0.530797
hsa-mir-136	Breast Neoplasms	0.530094
hsa-mir-501	Breast Neoplasms	0.511704
hsa-mir-377	Breast Neoplasms	0.496568
hsa-mir-455	Breast Neoplasms	0.494297
hsa-mir-523	Breast Neoplasms	0.487447
hsa-mir-1297	Breast Neoplasms	0.47213
hsa-mir-511	Breast Neoplasms	0.47213
hsa-mir-378b	Breast Neoplasms	0.472126
hsa-mir-378c	Breast Neoplasms	0.472126
hsa-mir-378d	Breast Neoplasms	0.472126
hsa-mir-378e	Breast Neoplasms	0.472126
hsa-mir-378f	Breast Neoplasms	0.472126
hsa-mir-378g	Breast Neoplasms	0.472126
hsa-mir-378h	Breast Neoplasms	0.472126
hsa-mir-378i	Breast Neoplasms	0.472126
hsa-mir-1299	Breast Neoplasms	0.466742
hsa-mir-548d	Breast Neoplasms	0.462251
hsa-mir-323a	Breast Neoplasms	0.45981
hsa-mir-720	Breast Neoplasms	0.4449
hsa-mir-520f	Breast Neoplasms	0.435503
hsa-mir-520g	Breast Neoplasms	0.435503
hsa-mir-539	Breast Neoplasms	0.426713
hsa-mir-451b	Breast Neoplasms	0.425077
hsa-mir-873	Breast Neoplasms	0.409683
hsa-mir-382	Breast Neoplasms	0.408519
hsa-mir-154	Breast Neoplasms	0.407779
hsa-mir-642b	Breast Neoplasms	0.405207
hsa-mir-325	Breast Neoplasms	0.382053
hsa-mir-630	Breast Neoplasms	0.376955
hsa-mir-655	Breast Neoplasms	0.369247
hsa-mir-329	Breast Neoplasms	0.361421
hsa-mir-518c	Breast Neoplasms	0.323291
hsa-mir-1254	Breast Neoplasms	0.312315
hsa-mir-3940	Breast Neoplasms	0.312315
hsa-mir-525	Breast Neoplasms	0.294279
hsa-mir-663b	Breast Neoplasms	0.294031
hsa-mir-675	Breast Neoplasms	0.278023
hsa-mir-1260a	Breast Neoplasms	0.260678
hsa-mir-1305	Breast Neoplasms	0.260678
hsa-mir-3163	Breast Neoplasms	0.260678
hsa-mir-1256	Breast Neoplasms	0.24969
hsa-mir-1296	Breast Neoplasms	0.24969
hsa-mir-521	Breast Neoplasms	0.24969
hsa-mir-616	Breast Neoplasms	0.24969
hsa-mir-647	Breast Neoplasms	0.24969
hsa-mir-1233	Breast Neoplasms	0.243665
hsa-mir-124a	Breast Neoplasms	0.243665
hsa-mir-1285	Breast Neoplasms	0.243665
hsa-mir-571	Breast Neoplasms	0.241229
hsa-mir-603	Breast Neoplasms	0.219694
hsa-mir-410	Breast Neoplasms	0.216654
hsa-mir-628	Breast Neoplasms	0.21415
hsa-mir-583	Breast Neoplasms	0.177258
hsa-mir-596	Breast Neoplasms	0.171249
hsa-mir-552	Breast Neoplasms	0.159923
hsa-mir-633	Breast Neoplasms	0.159521
hsa-mir-1227	Breast Neoplasms	0.137899
hsa-mir-1229	Breast Neoplasms	0.137899
hsa-mir-944	Breast Neoplasms	0.137899
hsa-mir-575	Breast Neoplasms	0.132321
hsa-mir-671	Breast Neoplasms	0.127356
hsa-mir-188	Breast Neoplasms	0.124441
hsa-mir-431	Breast Neoplasms	0.115946
hsa-mir-935	Breast Neoplasms	0.114023
hsa-mir-1322	Breast Neoplasms	0.113
hsa-mir-617	Breast Neoplasms	0.113
hsa-mir-758	Breast Neoplasms	0.113
hsa-mir-766	Breast Neoplasms	0.113
hsa-mir-518a	Breast Neoplasms	0.0878747
hsa-mir-3151	Breast Neoplasms	0.0866455
hsa-mir-600	Breast Neoplasms	0.0758583
hsa-mir-611	Breast Neoplasms	0.0758583
hsa-mir-654	Breast Neoplasms	0.0758583
hsa-mir-662	Breast Neoplasms	0.0758583
hsa-mir-769	Breast Neoplasms	0.0758583
hsa-mir-557	Breast Neoplasms	0.0757206
hsa-mir-1293	Breast Neoplasms	0.0648877
hsa-mir-561	Breast Neoplasms	0.0492407
hsa-mir-190b	Breast Neoplasms	0.0486012
hsa-mir-572	Breast Neoplasms	0.0484056
hsa-mir-1236	Breast Neoplasms	0.0474721
hsa-mir-1286	Breast Neoplasms	0.0473912
hsa-mir-2861	Breast Neoplasms	0.0392436
hsa-mir-3196	Breast Neoplasms	0.0392436
hsa-mir-663	Breast Neoplasms	0.0388506
hsa-mir-598	Breast Neoplasms	0.0382636
hsa-mir-1207	Breast Neoplasms	0.0371975
hsa-mir-942	Breast Neoplasms	0.0361536
hsa-mir-660	Breast Neoplasms	0.0339659
hsa-mir-376b	Breast Neoplasms	0.0310873
hsa-mir-1302	Breast Neoplasms	0.0301745
hsa-mir-548b	Breast Neoplasms	0.0267466
hsa-mir-592	Breast Neoplasms	0.0264632
hsa-mir-1180	Breast Neoplasms	0.0264348
hsa-mir-1184	Breast Neoplasms	0.0264348
hsa-mir-1247	Breast Neoplasms	0.0264348
hsa-mir-1273a	Breast Neoplasms	0.0264348
hsa-mir-1972	Breast Neoplasms	0.0264348
hsa-mir-566	Breast Neoplasms	0.0264348
hsa-mir-582	Breast Neoplasms	0.0264348
hsa-mir-589	Breast Neoplasms	0.0264348
hsa-mir-619	Breast Neoplasms	0.0264348
hsa-mir-627	Breast Neoplasms	0.0264348
hsa-mir-635	Breast Neoplasms	0.0264348
hsa-mir-1181	Breast Neoplasms	0.0250626
hsa-mir-448	Breast Neoplasms	0.0250626
hsa-mir-487a	Breast Neoplasms	0.0233936
hsa-mir-4792	Breast Neoplasms	0.0230594
hsa-mir-1827	Breast Neoplasms	0.0222081
hsa-mir-711	Breast Neoplasms	0.0196078
hsa-mir-3148	Breast Neoplasms	0.0190238
hsa-mir-569	Breast Neoplasms	0.0190238
hsa-mir-624	Breast Neoplasms	0.0186949
hsa-mir-384	Breast Neoplasms	0.0183325
hsa-mir-151	Breast Neoplasms	0.0167441
hsa-mir-668	Breast Neoplasms	0.0151293
hsa-mir-548a	Breast Neoplasms	0.0139033
hsa-mir-3179	Breast Neoplasms	0.0137338
hsa-mir-550b	Breast Neoplasms	0.0137338
hsa-mir-648	Breast Neoplasms	0.013286
hsa-mir-599	Breast Neoplasms	0.013286
hsa-mir-614	Breast Neoplasms	0.013286
hsa-mir-1266	Breast Neoplasms	0.0123456
hsa-mir-941	Breast Neoplasms	0.0121519
hsa-mir-1183	Breast Neoplasms	0.0118127
hsa-mir-1909	Breast Neoplasms	0.0118127
hsa-mir-659	Breast Neoplasms	0.0109449
hsa-mir-451	Breast Neoplasms	0.00757491
hsa-mir-369	Breast Neoplasms	0.00733731
hsa-mir-564	Breast Neoplasms	0.00733731
hsa-mir-545	Breast Neoplasms	0.00700709
hsa-mir-548c	Breast Neoplasms	0.00628632
hsa-mir-189	Breast Neoplasms	0.00549338
hsa-mir-1287	Breast Neoplasms	0.0050286
hsa-mir-641	Breast Neoplasms	0.0050286
