# Supplementary material for: MVNMDA: A Multi-View Network Combing Semantic and Global Features for Predicting miRNA–Disease Association
Source: Molecules. 2023 Dec 31;29(1):230. doi: 10.3390/molecules29010230 (PMC10780172; doi:10.3390/molecules29010230)
Supplement: Supplementary file 1 [file molecules-29-00230-s001.zip › Supplementary Table S3.xlsx]

## Sheet: Sheet1
miRNA name	disease name	score	HMDD	dbDEMC
hsa-mir-16	Esophageal Neoplasms	0.933156	√	√
hsa-mir-125b	Esophageal Neoplasms	0.920278	√	√
hsa-mir-221	Esophageal Neoplasms	0.91666	√	√
hsa-mir-1	Esophageal Neoplasms	0.91352	√	√
hsa-mir-181a	Esophageal Neoplasms	0.912961	√	√
hsa-mir-133b	Esophageal Neoplasms	0.899072	√	√
hsa-mir-222	Esophageal Neoplasms	0.895697	√	√
hsa-mir-181b	Esophageal Neoplasms	0.894285	√	√
hsa-mir-106b	Esophageal Neoplasms	0.893494	√	√
hsa-mir-146b	Esophageal Neoplasms	0.892557	√	√
hsa-mir-124	Esophageal Neoplasms	0.890473	√	√
hsa-mir-10b	Esophageal Neoplasms	0.888705	√	√
hsa-mir-200b	Esophageal Neoplasms	0.888006	√
hsa-mir-142	Esophageal Neoplasms	0.88746	√	√
hsa-mir-218	Esophageal Neoplasms	0.886335	√	√
hsa-mir-182	Esophageal Neoplasms	0.885634	√	√
hsa-mir-107	Esophageal Neoplasms	0.884378	√	√
hsa-mir-9	Esophageal Neoplasms	0.880541	√	√
hsa-mir-29a	Esophageal Neoplasms	0.880434	√	√
hsa-mir-195	Esophageal Neoplasms	0.877591	√	√
hsa-mir-125a	Esophageal Neoplasms	0.877545	√	√
hsa-mir-106a	Esophageal Neoplasms	0.872755	√	√
hsa-mir-103a	Esophageal Neoplasms	0.871596		√
hsa-mir-199b	Esophageal Neoplasms	0.868751		√
hsa-mir-30c	Esophageal Neoplasms	0.868462	√	√
hsa-mir-93	Esophageal Neoplasms	0.867931	√	√
hsa-mir-127	Esophageal Neoplasms	0.867671	√	√
hsa-mir-24	Esophageal Neoplasms	0.867166	√	√
hsa-mir-30a	Esophageal Neoplasms	0.866956	√
hsa-mir-17	Esophageal Neoplasms	0.866252	√
hsa-mir-96	Esophageal Neoplasms	0.865378
hsa-mir-18b	Esophageal Neoplasms	0.864034
hsa-mir-7	Esophageal Neoplasms	0.863057
hsa-mir-151a	Esophageal Neoplasms	0.861922
hsa-mir-20b	Esophageal Neoplasms	0.861555
hsa-mir-29b	Esophageal Neoplasms	0.856664
hsa-mir-335	Esophageal Neoplasms	0.855567
hsa-mir-429	Esophageal Neoplasms	0.855211
hsa-mir-224	Esophageal Neoplasms	0.844969
hsa-mir-18a	Esophageal Neoplasms	0.843911
hsa-mir-193b	Esophageal Neoplasms	0.838153
hsa-mir-497	Esophageal Neoplasms	0.836153
hsa-mir-191	Esophageal Neoplasms	0.834804
hsa-mir-135a	Esophageal Neoplasms	0.833436
hsa-mir-302b	Esophageal Neoplasms	0.825743
hsa-mir-138	Esophageal Neoplasms	0.824144
hsa-mir-140	Esophageal Neoplasms	0.822871
hsa-mir-27b	Esophageal Neoplasms	0.821097
hsa-mir-302c	Esophageal Neoplasms	0.819907
hsa-let-7g	Esophageal Neoplasms	0.819747
hsa-let-7e	Esophageal Neoplasms	0.816583
hsa-let-7f	Esophageal Neoplasms	0.815692
hsa-let-7d	Esophageal Neoplasms	0.814256
hsa-mir-19b	Esophageal Neoplasms	0.813145
hsa-mir-139	Esophageal Neoplasms	0.8104
hsa-mir-219	Esophageal Neoplasms	0.806906
hsa-let-7i	Esophageal Neoplasms	0.806868
hsa-mir-365a	Esophageal Neoplasms	0.806108
hsa-mir-30d	Esophageal Neoplasms	0.805938
hsa-mir-378a	Esophageal Neoplasms	0.803302
hsa-mir-122	Esophageal Neoplasms	0.800951
hsa-mir-629	Esophageal Neoplasms	0.800317
hsa-mir-10a	Esophageal Neoplasms	0.791133
hsa-mir-328	Esophageal Neoplasms	0.790496
hsa-mir-338	Esophageal Neoplasms	0.790276
hsa-mir-15b	Esophageal Neoplasms	0.788986
hsa-mir-301a	Esophageal Neoplasms	0.786539
hsa-mir-152	Esophageal Neoplasms	0.7848
hsa-mir-204	Esophageal Neoplasms	0.782535
hsa-mir-422a	Esophageal Neoplasms	0.781176
hsa-mir-194	Esophageal Neoplasms	0.780991
hsa-mir-449b	Esophageal Neoplasms	0.780922
hsa-mir-370	Esophageal Neoplasms	0.77863
hsa-mir-367	Esophageal Neoplasms	0.778485
hsa-mir-539	Esophageal Neoplasms	0.777925
hsa-mir-26b	Esophageal Neoplasms	0.775037
hsa-mir-216b	Esophageal Neoplasms	0.771475
hsa-mir-23b	Esophageal Neoplasms	0.767806
hsa-mir-149	Esophageal Neoplasms	0.767189
hsa-mir-330	Esophageal Neoplasms	0.766766
hsa-mir-212	Esophageal Neoplasms	0.765762
hsa-mir-132	Esophageal Neoplasms	0.765299
hsa-mir-410	Esophageal Neoplasms	0.765232
hsa-mir-381	Esophageal Neoplasms	0.762343
hsa-mir-504	Esophageal Neoplasms	0.761086
hsa-mir-652	Esophageal Neoplasms	0.760952
hsa-mir-885	Esophageal Neoplasms	0.760064
hsa-mir-372	Esophageal Neoplasms	0.75381
hsa-mir-365b	Esophageal Neoplasms	0.752618
hsa-mir-181c	Esophageal Neoplasms	0.749718
hsa-mir-371a	Esophageal Neoplasms	0.74648
hsa-mir-23a	Esophageal Neoplasms	0.746447
hsa-mir-323a	Esophageal Neoplasms	0.746344
hsa-mir-625	Esophageal Neoplasms	0.744872
hsa-mir-137	Esophageal Neoplasms	0.744607
hsa-mir-520h	Esophageal Neoplasms	0.741637
hsa-mir-302d	Esophageal Neoplasms	0.741078
hsa-mir-501	Esophageal Neoplasms	0.740881
hsa-mir-128	Esophageal Neoplasms	0.739399
hsa-mir-708	Esophageal Neoplasms	0.737709
hsa-mir-30e	Esophageal Neoplasms	0.737673
hsa-mir-345	Esophageal Neoplasms	0.737503
hsa-mir-206	Esophageal Neoplasms	0.734626
hsa-mir-424	Esophageal Neoplasms	0.73335
hsa-mir-216a	Esophageal Neoplasms	0.733309
hsa-mir-320a	Esophageal Neoplasms	0.731713
hsa-mir-340	Esophageal Neoplasms	0.731469
hsa-mir-144	Esophageal Neoplasms	0.731092
hsa-mir-550a	Esophageal Neoplasms	0.730271
hsa-mir-513a	Esophageal Neoplasms	0.728352
hsa-mir-211	Esophageal Neoplasms	0.727329
hsa-mir-483	Esophageal Neoplasms	0.726921
hsa-mir-361	Esophageal Neoplasms	0.726288
hsa-mir-449a	Esophageal Neoplasms	0.724353
hsa-mir-326	Esophageal Neoplasms	0.723632
hsa-mir-663a	Esophageal Neoplasms	0.721579
hsa-mir-95	Esophageal Neoplasms	0.721317
hsa-mir-32	Esophageal Neoplasms	0.720113
hsa-mir-33a	Esophageal Neoplasms	0.719801
hsa-mir-423	Esophageal Neoplasms	0.716381
hsa-mir-495	Esophageal Neoplasms	0.71563
hsa-mir-451b	Esophageal Neoplasms	0.715006
hsa-mir-383	Esophageal Neoplasms	0.714843
hsa-mir-187	Esophageal Neoplasms	0.714654
hsa-mir-339	Esophageal Neoplasms	0.714107
hsa-mir-638	Esophageal Neoplasms	0.713381
hsa-mir-33b	Esophageal Neoplasms	0.713329
hsa-mir-153	Esophageal Neoplasms	0.712297
hsa-mir-198	Esophageal Neoplasms	0.709715
hsa-mir-302e	Esophageal Neoplasms	0.709562
hsa-mir-363	Esophageal Neoplasms	0.709376
hsa-mir-542	Esophageal Neoplasms	0.709041
hsa-mir-584	Esophageal Neoplasms	0.707203
hsa-mir-485	Esophageal Neoplasms	0.707159
hsa-mir-299	Esophageal Neoplasms	0.705433
hsa-mir-520b	Esophageal Neoplasms	0.704404
hsa-mir-520c	Esophageal Neoplasms	0.704128
hsa-mir-382	Esophageal Neoplasms	0.703596
hsa-mir-520a	Esophageal Neoplasms	0.701825
hsa-mir-487b	Esophageal Neoplasms	0.701569
hsa-mir-628	Esophageal Neoplasms	0.70104
hsa-mir-331	Esophageal Neoplasms	0.701014
hsa-mir-431	Esophageal Neoplasms	0.700275
hsa-mir-217	Esophageal Neoplasms	0.696369
hsa-mir-151b	Esophageal Neoplasms	0.695798
hsa-mir-373	Esophageal Neoplasms	0.694594
hsa-mir-513b	Esophageal Neoplasms	0.694512
hsa-mir-513c	Esophageal Neoplasms	0.694512
hsa-mir-376c	Esophageal Neoplasms	0.693908
hsa-mir-197	Esophageal Neoplasms	0.6937
hsa-mir-92b	Esophageal Neoplasms	0.693416
hsa-mir-148b	Esophageal Neoplasms	0.691294
hsa-mir-873	Esophageal Neoplasms	0.691111
hsa-mir-215	Esophageal Neoplasms	0.690795
hsa-mir-494	Esophageal Neoplasms	0.688711
hsa-mir-515	Esophageal Neoplasms	0.686754
hsa-mir-663b	Esophageal Neoplasms	0.685905
hsa-mir-374a	Esophageal Neoplasms	0.685844
hsa-mir-190a	Esophageal Neoplasms	0.685663
hsa-mir-650	Esophageal Neoplasms	0.684507
hsa-mir-185	Esophageal Neoplasms	0.683963
hsa-mir-532	Esophageal Neoplasms	0.681545
hsa-mir-362	Esophageal Neoplasms	0.681195
hsa-mir-661	Esophageal Neoplasms	0.680326
hsa-mir-508	Esophageal Neoplasms	0.679912
hsa-mir-181d	Esophageal Neoplasms	0.677672
hsa-mir-1280	Esophageal Neoplasms	0.676455
hsa-mir-103b	Esophageal Neoplasms	0.676102
hsa-mir-512	Esophageal Neoplasms	0.674503
hsa-mir-432	Esophageal Neoplasms	0.672895
hsa-mir-503	Esophageal Neoplasms	0.672332
hsa-mir-378b	Esophageal Neoplasms	0.670602
hsa-mir-378c	Esophageal Neoplasms	0.670602
hsa-mir-378d	Esophageal Neoplasms	0.670602
hsa-mir-378e	Esophageal Neoplasms	0.670602
hsa-mir-378f	Esophageal Neoplasms	0.670602
hsa-mir-378g	Esophageal Neoplasms	0.670602
hsa-mir-378h	Esophageal Neoplasms	0.670602
hsa-mir-378i	Esophageal Neoplasms	0.670602
hsa-mir-488	Esophageal Neoplasms	0.670378
hsa-mir-300	Esophageal Neoplasms	0.669309
hsa-mir-154	Esophageal Neoplasms	0.667347
hsa-mir-376a	Esophageal Neoplasms	0.666765
hsa-mir-297	Esophageal Neoplasms	0.664104
hsa-mir-520e	Esophageal Neoplasms	0.662938
hsa-mir-184	Esophageal Neoplasms	0.662681
hsa-mir-491	Esophageal Neoplasms	0.662358
hsa-mir-323b	Esophageal Neoplasms	0.660456
hsa-mir-301b	Esophageal Neoplasms	0.659352
hsa-mir-337	Esophageal Neoplasms	0.657524
hsa-mir-489	Esophageal Neoplasms	0.657413
hsa-mir-186	Esophageal Neoplasms	0.655904
hsa-mir-498	Esophageal Neoplasms	0.654911
hsa-mir-208a	Esophageal Neoplasms	0.645087
hsa-mir-603	Esophageal Neoplasms	0.642052
hsa-mir-492	Esophageal Neoplasms	0.641126
hsa-mir-134	Esophageal Neoplasms	0.640079
hsa-mir-502	Esophageal Neoplasms	0.639319
hsa-mir-630	Esophageal Neoplasms	0.634368
hsa-mir-379	Esophageal Neoplasms	0.631345
hsa-mir-493	Esophageal Neoplasms	0.631315
hsa-mir-642a	Esophageal Neoplasms	0.624871
hsa-mir-1224	Esophageal Neoplasms	0.622348
hsa-mir-744	Esophageal Neoplasms	0.617231
hsa-mir-636	Esophageal Neoplasms	0.605999
hsa-mir-874	Esophageal Neoplasms	0.604815
hsa-mir-208b	Esophageal Neoplasms	0.60376
hsa-mir-484	Esophageal Neoplasms	0.59966
hsa-mir-421	Esophageal Neoplasms	0.599517
hsa-mir-346	Esophageal Neoplasms	0.597849
hsa-mir-499b	Esophageal Neoplasms	0.594886
hsa-mir-202	Esophageal Neoplasms	0.594115
hsa-mir-1227	Esophageal Neoplasms	0.58445
hsa-mir-1229	Esophageal Neoplasms	0.58445
hsa-mir-944	Esophageal Neoplasms	0.58445
hsa-mir-520d	Esophageal Neoplasms	0.583779
hsa-mir-518c	Esophageal Neoplasms	0.582303
hsa-mir-642b	Esophageal Neoplasms	0.58075
hsa-mir-409	Esophageal Neoplasms	0.577986
hsa-mir-411	Esophageal Neoplasms	0.577516
hsa-mir-590	Esophageal Neoplasms	0.573429
hsa-mir-507	Esophageal Neoplasms	0.566977
hsa-mir-646	Esophageal Neoplasms	0.563191
hsa-mir-552	Esophageal Neoplasms	0.560867
hsa-mir-1271	Esophageal Neoplasms	0.560277
hsa-mir-640	Esophageal Neoplasms	0.556933
hsa-mir-136	Esophageal Neoplasms	0.556615
hsa-mir-509	Esophageal Neoplasms	0.549189
hsa-mir-1258	Esophageal Neoplasms	0.547068
hsa-mir-1260a	Esophageal Neoplasms	0.540472
hsa-mir-1305	Esophageal Neoplasms	0.540472
hsa-mir-3163	Esophageal Neoplasms	0.540472
hsa-mir-1299	Esophageal Neoplasms	0.538128
hsa-mir-526b	Esophageal Neoplasms	0.530644
hsa-mir-3151	Esophageal Neoplasms	0.530368
hsa-mir-671	Esophageal Neoplasms	0.525981
hsa-mir-1249	Esophageal Neoplasms	0.521832
hsa-mir-935	Esophageal Neoplasms	0.519138
hsa-mir-514a	Esophageal Neoplasms	0.516887
hsa-mir-1254	Esophageal Neoplasms	0.516453
hsa-mir-3940	Esophageal Neoplasms	0.516453
hsa-mir-1297	Esophageal Neoplasms	0.511025
hsa-mir-511	Esophageal Neoplasms	0.511025
hsa-mir-329	Esophageal Neoplasms	0.508191
hsa-mir-596	Esophageal Neoplasms	0.502882
hsa-mir-544a	Esophageal Neoplasms	0.500276
hsa-mir-544b	Esophageal Neoplasms	0.500276
hsa-mir-517a	Esophageal Neoplasms	0.4991
hsa-mir-518a	Esophageal Neoplasms	0.49689
hsa-mir-200	Esophageal Neoplasms	0.492645
hsa-mir-1256	Esophageal Neoplasms	0.492206
hsa-mir-1296	Esophageal Neoplasms	0.492206
hsa-mir-521	Esophageal Neoplasms	0.492206
hsa-mir-616	Esophageal Neoplasms	0.492206
hsa-mir-647	Esophageal Neoplasms	0.492206
hsa-mir-190b	Esophageal Neoplasms	0.492088
hsa-mir-324	Esophageal Neoplasms	0.4909
hsa-mir-608	Esophageal Neoplasms	0.481408
hsa-mir-147a	Esophageal Neoplasms	0.479814
hsa-mir-1290	Esophageal Neoplasms	0.477102
hsa-mir-615	Esophageal Neoplasms	0.475547
hsa-mir-1303	Esophageal Neoplasms	0.466881
hsa-mir-2110	Esophageal Neoplasms	0.466881
hsa-mir-188	Esophageal Neoplasms	0.465699
hsa-mir-526a	Esophageal Neoplasms	0.461142
hsa-mir-320d	Esophageal Neoplasms	0.461003
hsa-mir-1915	Esophageal Neoplasms	0.460488
hsa-mir-633	Esophageal Neoplasms	0.459794
hsa-mir-320c	Esophageal Neoplasms	0.455213
hsa-mir-572	Esophageal Neoplasms	0.45472
hsa-mir-598	Esophageal Neoplasms	0.450222
hsa-mir-377	Esophageal Neoplasms	0.449496
hsa-mir-942	Esophageal Neoplasms	0.448588
hsa-mir-519b	Esophageal Neoplasms	0.442634
hsa-mir-516b	Esophageal Neoplasms	0.440767
hsa-mir-760	Esophageal Neoplasms	0.440447
hsa-mir-675	Esophageal Neoplasms	0.439458
hsa-mir-575	Esophageal Neoplasms	0.435145
hsa-mir-320b	Esophageal Neoplasms	0.432993
hsa-mir-506	Esophageal Neoplasms	0.4267
hsa-mir-602	Esophageal Neoplasms	0.423601
hsa-mir-516a	Esophageal Neoplasms	0.418449
hsa-mir-571	Esophageal Neoplasms	0.415804
hsa-mir-664	Esophageal Neoplasms	0.414531
hsa-mir-433	Esophageal Neoplasms	0.409933
hsa-mir-520f	Esophageal Neoplasms	0.402251
hsa-mir-520g	Esophageal Neoplasms	0.402251
hsa-mir-519a	Esophageal Neoplasms	0.400185
hsa-mir-500a	Esophageal Neoplasms	0.39967
hsa-mir-632	Esophageal Neoplasms	0.394854
hsa-mir-637	Esophageal Neoplasms	0.390593
hsa-mir-320e	Esophageal Neoplasms	0.388386
hsa-mir-450a	Esophageal Neoplasms	0.388386
hsa-mir-450b	Esophageal Neoplasms	0.388386
hsa-mir-1302	Esophageal Neoplasms	0.385073
hsa-mir-519d	Esophageal Neoplasms	0.37123
hsa-mir-376b	Esophageal Neoplasms	0.370936
hsa-mir-519e	Esophageal Neoplasms	0.363669
hsa-mir-655	Esophageal Neoplasms	0.361041
hsa-mir-374b	Esophageal Neoplasms	0.360937
hsa-mir-561	Esophageal Neoplasms	0.358373
hsa-mir-518e	Esophageal Neoplasms	0.356893
hsa-mir-621	Esophageal Neoplasms	0.356893
hsa-mir-933	Esophageal Neoplasms	0.356893
hsa-mir-548b	Esophageal Neoplasms	0.356606
hsa-mir-1233	Esophageal Neoplasms	0.347348
hsa-mir-124a	Esophageal Neoplasms	0.347348
hsa-mir-1285	Esophageal Neoplasms	0.347348
hsa-mir-583	Esophageal Neoplasms	0.340648
hsa-mir-1180	Esophageal Neoplasms	0.336655
hsa-mir-1184	Esophageal Neoplasms	0.336655
hsa-mir-1247	Esophageal Neoplasms	0.336655
hsa-mir-1273a	Esophageal Neoplasms	0.336655
hsa-mir-1972	Esophageal Neoplasms	0.336655
hsa-mir-566	Esophageal Neoplasms	0.336655
hsa-mir-582	Esophageal Neoplasms	0.336655
hsa-mir-589	Esophageal Neoplasms	0.336655
hsa-mir-619	Esophageal Neoplasms	0.336655
hsa-mir-627	Esophageal Neoplasms	0.336655
hsa-mir-635	Esophageal Neoplasms	0.336655
hsa-mir-557	Esophageal Neoplasms	0.327443
hsa-mir-622	Esophageal Neoplasms	0.325424
hsa-mir-592	Esophageal Neoplasms	0.32083
hsa-mir-612	Esophageal Neoplasms	0.314869
hsa-mir-657	Esophageal Neoplasms	0.314869
hsa-mir-147b	Esophageal Neoplasms	0.300135
hsa-mir-1236	Esophageal Neoplasms	0.29782
hsa-mir-660	Esophageal Neoplasms	0.294878
hsa-mir-1293	Esophageal Neoplasms	0.291691
hsa-mir-767	Esophageal Neoplasms	0.287269
hsa-mir-1181	Esophageal Neoplasms	0.286939
hsa-mir-448	Esophageal Neoplasms	0.286939
hsa-mir-663	Esophageal Neoplasms	0.285627
hsa-mir-490	Esophageal Neoplasms	0.280614
hsa-mir-2861	Esophageal Neoplasms	0.278116
hsa-mir-3196	Esophageal Neoplasms	0.278116
hsa-mir-105	Esophageal Neoplasms	0.257748
hsa-mir-523	Esophageal Neoplasms	0.254767
hsa-mir-510	Esophageal Neoplasms	0.25451
hsa-mir-922	Esophageal Neoplasms	0.249882
hsa-mir-487a	Esophageal Neoplasms	0.217613
hsa-mir-325	Esophageal Neoplasms	0.217251
hsa-mir-3148	Esophageal Neoplasms	0.214876
hsa-mir-569	Esophageal Neoplasms	0.214876
hsa-mir-500b	Esophageal Neoplasms	0.209858
hsa-mir-517c	Esophageal Neoplasms	0.209858
hsa-mir-522	Esophageal Neoplasms	0.209858
hsa-mir-527	Esophageal Neoplasms	0.209858
hsa-mir-92	Esophageal Neoplasms	0.209858
hsa-mir-1202	Esophageal Neoplasms	0.209857
hsa-mir-1231	Esophageal Neoplasms	0.209857
hsa-mir-1234	Esophageal Neoplasms	0.209857
hsa-mir-1301	Esophageal Neoplasms	0.209857
hsa-mir-26	Esophageal Neoplasms	0.209857
hsa-mir-371	Esophageal Neoplasms	0.209857
hsa-mir-505	Esophageal Neoplasms	0.207812
hsa-mir-765	Esophageal Neoplasms	0.206594
hsa-mir-1179	Esophageal Neoplasms	0.201616
hsa-mir-1273c	Esophageal Neoplasms	0.201616
hsa-mir-1275	Esophageal Neoplasms	0.201616
hsa-mir-567	Esophageal Neoplasms	0.201616
hsa-mir-384	Esophageal Neoplasms	0.197517
hsa-mir-711	Esophageal Neoplasms	0.193885
hsa-mir-600	Esophageal Neoplasms	0.193566
hsa-mir-611	Esophageal Neoplasms	0.193566
hsa-mir-654	Esophageal Neoplasms	0.193566
hsa-mir-662	Esophageal Neoplasms	0.193566
hsa-mir-769	Esophageal Neoplasms	0.193566
hsa-mir-4792	Esophageal Neoplasms	0.178899
hsa-mir-3179	Esophageal Neoplasms	0.176234
hsa-mir-550b	Esophageal Neoplasms	0.176234
hsa-mir-601	Esophageal Neoplasms	0.175719
hsa-mir-658	Esophageal Neoplasms	0.175719
hsa-mir-151	Esophageal Neoplasms	0.175027
hsa-mir-525	Esophageal Neoplasms	0.171586
hsa-mir-1827	Esophageal Neoplasms	0.168049
hsa-mir-624	Esophageal Neoplasms	0.166194
hsa-mir-668	Esophageal Neoplasms	0.159444
hsa-mir-548a	Esophageal Neoplasms	0.156435
hsa-mir-599	Esophageal Neoplasms	0.144755
hsa-mir-614	Esophageal Neoplasms	0.144755
hsa-mir-648	Esophageal Neoplasms	0.144755
hsa-mir-1266	Esophageal Neoplasms	0.139356
hsa-mir-1471	Esophageal Neoplasms	0.134131
hsa-mir-1228	Esophageal Neoplasms	0.13067
hsa-mir-449c	Esophageal Neoplasms	0.13067
hsa-mir-518f	Esophageal Neoplasms	0.13067
hsa-mir-524	Esophageal Neoplasms	0.13067
hsa-mir-551a	Esophageal Neoplasms	0.13067
hsa-mir-570	Esophageal Neoplasms	0.13067
hsa-mir-577	Esophageal Neoplasms	0.13067
hsa-mir-591	Esophageal Neoplasms	0.13067
hsa-mir-595	Esophageal Neoplasms	0.13067
hsa-mir-605	Esophageal Neoplasms	0.13067
hsa-mir-610	Esophageal Neoplasms	0.13067
hsa-mir-938	Esophageal Neoplasms	0.13067
hsa-mir-1183	Esophageal Neoplasms	0.117668
hsa-mir-1909	Esophageal Neoplasms	0.117668
hsa-mir-298	Esophageal Neoplasms	0.116938
hsa-mir-1245a	Esophageal Neoplasms	0.112342
hsa-mir-1245b	Esophageal Neoplasms	0.112342
hsa-mir-1323	Esophageal Neoplasms	0.112342
hsa-mir-1469	Esophageal Neoplasms	0.112342
hsa-mir-181	Esophageal Neoplasms	0.112342
hsa-mir-2355	Esophageal Neoplasms	0.112342
hsa-mir-3130	Esophageal Neoplasms	0.112342
hsa-mir-3186	Esophageal Neoplasms	0.112342
hsa-mir-4257	Esophageal Neoplasms	0.112342
hsa-mir-4306	Esophageal Neoplasms	0.112342
hsa-mir-718	Esophageal Neoplasms	0.112342
hsa-mir-941	Esophageal Neoplasms	0.0988664
hsa-mir-369	Esophageal Neoplasms	0.0924891
hsa-mir-564	Esophageal Neoplasms	0.0924891
hsa-mir-548c	Esophageal Neoplasms	0.086831
hsa-mir-659	Esophageal Neoplasms	0.0860991
hsa-mir-545	Esophageal Neoplasms	0.0810085
hsa-mir-451	Esophageal Neoplasms	0.0581649
hsa-mir-189	Esophageal Neoplasms	0.054322
hsa-mir-1287	Esophageal Neoplasms	0.0282483
hsa-mir-641	Esophageal Neoplasms	0.0282483
hsa-mir-1207	Esophageal Neoplasms	0.0280622
